# Supplementary material for: Are non-constant rates and non-proportional treatment effects accounted for in the design and analysis of randomised controlled trials? A review of current practice
Source: BMC Med Res Methodol. 2019 May 16;19:103. doi: 10.1186/s12874-019-0749-1 (PMC6524252; doi:10.1186/s12874-019-0749-1)
Supplement: Supplementary file 2 — Determination of the characteristics of the sixty-six randomised clinical trials in this review. Dataset containing the final determinations of trial characteristics. (XLS 63 kb) [file 12874_2019_749_MOESM2_ESM.xls]

## Sheet: Sheet1
Journal	Details	PubmedID	KMcurve	LogrankTest	CoxPH	Regression	Other	Otherdetail	loglogSurv	logcumH	Schoenfeld	TandG	timeinteract	othPHtest	othPHdetail	ssc_method	prim_method1	prim_result1	prim_method2	prim_result2	npt_aware	npt_report	date_registered	date_start	date_finish	date_publish	SigEffect	CoxUsed	CoxInference	PHaware	PHreport	Parametric	Landmark
NEJM	N Engl J Med. 2017 Jan 5;376(1):32-40. doi: 10.1056/NEJMoa1611688. Epub 2016 Nov 13.	27959717	y	n	y	n	n		n	y	n	n	n	n		logrank	cox	1.02, 0.92, 1.13, 0.65	logrank		yes	no	2012-11-26	2012-12-04	2016-09-26	2017-01-05		Yes	Yes	Yes
NEJM	N Engl J Med. 2017 Jan 12;376(2):125-135. doi: 10.1056/NEJMoa1607427.	28076709	y	y	y	n	n		n	n	n	n	n	y	unspecified "hypothesis of proportional hazards will be tested"	exponential	logrank	18%, 3%, 0.001	cox	0.21, 0.13, 0.33, 0.001	yes	no	2012-04-16	2012-09-01	2015-07-01	2017-01-12	Yes	Yes	Yes	Yes
NEJM	N Engl J Med. 2017 Jan 19;376(3):209-220. doi: 10.1056/NEJMoa1606468. Epub 2016 Dec 21.	28002688	y	y	y	n	n		n	n	n	n	n	n		logrank	cox	0.76, 0.59, 0.98, 0.03	logrank	29.6%, 35.7%	no	no	2010-10-03	2011-03-02	2015-07-23	2017-01-19	Yes	Yes	Yes
NEJM	N Engl J Med. 2017 Feb 2;376(5):417-428. doi: 10.1056/NEJMoa1607529.	28146658	y	y	y	n	y	competing risks	n	n	n	n	n	n		logrank	cox	0.77, 0.59, 0.99, 0.04	logrank	76.3%, 71.3%	no	no	2003-01-27	1998-02-01	2015-08-01	2017-02-02	Yes	Yes	Yes
NEJM	N Engl J Med. 2017 Feb 2;376(5):440-450. doi: 10.1056/NEJMoa1610426. Epub 2016 Nov 16.	27959709	y	y	y	n	n		n	n	n	n	n	n		proportion	cox	0.55, 0.32, 0.95, 0.04	logrank	.03	no	no	2014-08-25	2014-09-02	2017-01-03	2017-02-02	Yes	Yes	Yes
NEJM	N Engl J Med. 2017 Feb 2;376(5):451-460. doi: 10.1056/NEJMoa1602954.	28146651	y	y	y	y	n	Weibull model	y	n	n	n	n	n		simulation	logrank	.67	weibull	.01	no	no	2010-07-21	2010-09-01	2014-05-01	2017-02-02		Yes				Yes
NEJM	N Engl J Med. 2017 Feb 16;376(7):629-640. doi: 10.1056/NEJMoa1612674. Epub 2016 Dec 6.	27959700	y	y	y	n	n		n	y	n	n	y	n		logrank	cox	0.3, 0.23, 0.41, 0.001			yes	no	2014-06-02	2014-08-04	2016-04-15	2017-02-16	Yes	Yes	Yes	Yes
NEJM	N Engl J Med. 2017 Feb 23;376(8):729-741. doi: 10.1056/NEJMoa1612348. Epub 2017 Jan 24.	28118549	y	n	y	n	n		n	n	n	n	n	n		exponential	PH regression	19.4,19.4,0.58			no	no	2012-03-29	2012-04-01	2016-09-01	2017-02-23		Yes	Yes
NEJM	N Engl J Med. 2017 Mar 2;376(9):836-847. doi: 10.1056/NEJMoa1609783.	28249141	y	y	y	n	n		n	n	n	n	n	n		logrank	cox	0.71,0.55, 0.93, 0.01	logrank	7.7,4.4, 0.009	no	no	2013-12-17	2014-01-03	2015-12-29	2017-03-02	Yes	Yes	Yes
NEJM	N Engl J Med. 2017 Mar 16;376(11):1015-1026. doi: 10.1056/NEJMoa1613683. Epub 2017 Feb 17.	28212060	y	y	y	n	n		y	n	n	n	n	y	unspecified both graphical and analytical methods	logrank	cox	0.73,0.59,0.91,0.002			yes	no	2014-10-03	2014-10-22	2016-09-07	2017-03-16	Yes	Yes	Yes	Yes
NEJM	N Engl J Med. 2017 Mar 16;376(11):1027-1037. doi: 10.1056/NEJMoa1611977.	28296618	y	y	y	n	n		n	n	n	n	n	n		logrank	cox	0.67,0.56,0.8, 0.001			no	no	2007-06-05	2007-05-01	2016-03-01	2017-03-16	Yes	Yes	Yes
NEJM	N Engl J Med. 2017 Mar 30;376(13):1211-1222. doi: 10.1056/NEJMoa1700518. Epub 2017 Mar 18.	28316279	y	n	y	n	n		y	n	y	n	y	n		logrank	cox	0.34, 0.20, 0.59,0.001	cox	0.26,0.14,0.47,0.001	yes	no	2014-02-17	2014-03-05	2016-09-22	2017-03-30	Yes	Yes	Yes	Yes
NEJM	N Engl J Med. 2017 Mar 30;376(13):1234-1244. doi: 10.1056/NEJMoa1701067. Epub 2017 Mar 18.	28317428	y	y	y	n	n		n	n	n	n	n	n		proportion	cox	0.35,0.22,0.55,0.001			no	no	2011-07-22	2011-07-22	2016-10-31	2017-03-30	Yes	Yes	Yes
NEJM	N Engl J Med. 2017 Apr 6;376(14):1311-1320. doi: 10.1056/NEJMoa1611750.	28379796	y	y	y	n	y	competing risks	n	n	n	n	n	n		logrank	cox	0.65,0.53,0.8,0.001			no	no	2010-08-30	2010-10-01	2015-09-01	2017-04-06	Yes	Yes	Yes
NEJM	N Engl J Med. 2017 Apr 20;376(16):1527-1539. doi: 10.1056/NEJMoa1701488. Epub 2017 Mar 17.	28304242	y	y	y	n	n		n	n	n	n	n	y	graphical sum of martingale residuals using assess option in PROC PHREG	logrank	cox	0.88,0.76,1.02,0.08			yes	no	2013-11-04	2013-10-29	2017-03-22	2017-04-20		Yes	Yes	Yes
NEJM	N Engl J Med. 2017 Apr 27;376(17):1637-1646. doi: 10.1056/NEJMoa1614160.	28445659	y	y	y	n	n		n	n	n	n	y	n		proportion	cox	0.25,0.12,0.49,0.001			yes	no	2011-06-24	2011-10-21	2016-12-14	2017-04-27	Yes	Yes	Yes	Yes
NEJM	N Engl J Med. 2017 May 4;376(18):1713-1722. doi: 10.1056/NEJMoa1615664. Epub 2017 Mar 17.	28304224	y	y	y	n	y	landmark analyses	n	n	y	n	n	n		exponential	cox	0.85,0.79,0.92,0.001			yes	no	2013-01-09	2013-02-08	2016-11-11	2017-05-04	Yes	Yes	Yes	Yes			Yes
NEJM	N Engl J Med. 2017 May 18;376(20):1933-1942. doi: 10.1056/NEJMoa1609581.	28514624	y	y	y	n	n		n	n	n	y	n	y	unspecified visual checks	logrank	cox	1.03,0.93,1.15,0.58			yes	no	2012-09-19	2012-10-01	2015-10-12	2017-05-18		Yes	Yes	Yes
NEJM	N Engl J Med. 2017 May 18;376(20):1956-1964. doi: 10.1056/NEJMoa1601895. Epub 2017 Apr 12.	28402745	y	n	y	n	n		n	n	n	n	n	y	unspecified -will be assessed	logrank	cox	1.03,0.85,1.25,0.75			yes	no	2012-08-09	2012-07-01	2015-11-01	2017-05-18		Yes	Yes	Yes
NEJM	N Engl J Med. 2017 Jun 1;376(22):2147-2159. doi: 10.1056/NEJMoa1612645.	28564564	y	y	y	n	n		n	n	n	n	n	n		logrank	cox	0.7,0.53,0.92,0.01			no	no	2007-10-06	2007-02-01	2017-01-20	2017-06-01	Yes	Yes	Yes
NEJM	N Engl J Med. 2017 Jun 8;376(23):2211-2222. doi: 10.1056/NEJMoa1613210.	28591523	y	y	y	n	y	competing risks (Wei, Lin, Weissfeld method)	n	n	n	n	n	y	unspecified various residual plots and testing the assumption of the PH model. AFT model used if non PH	simulation	logrank	.42	cox	1.08,0.88,1.34,0.42	yes	no	2006-01-03	2004-12-01	2017-05-09	2017-06-08		Yes	Yes	Yes
NEJM	N Engl J Med. 2017 Jun 15;376(24):2319-2328. doi: 10.1056/NEJMoa1614954. Epub 2017 Mar 29.	28402237	y	y	y	n	y	landmark analyses	n	n	n	n	n	n		proportion	cox	1.12,0.85,1.48,0.43			no	no	2013-05-21	2013-08-01	2017-05-16	2017-06-15		Yes	Yes				Yes
NEJM	N Engl J Med. 2017 Jun 15;376(24):2341-2348. doi: 10.1056/NEJMoa1614835. Epub 2017 May 4.	28468518	n	n	n	n	y	two-sample van Elteren test (extension of Wilcoxon rank-sum test)								two sample ttest	ttest	13,7,21,0.001			na	na	2011-10-17	2011-11-01	2017-06-01	2017-06-15	Yes
NEJM	N Engl J Med. 2017 Jun 22;376(25):2415-2426. doi: 10.1056/NEJMoa1613493.	28636851	y	y	y	n	n		n	n	n	n	n	n		simulation	cox	1.15,0.91,1.45,0.25			yes	no	2014-01-22	2014-03-25	2016-07-01	2017-06-22		Yes	Yes	Yes
NEJM	N Engl J Med. 2017 Jul 27;377(4):338-351. doi: 10.1056/NEJMoa1702900. Epub 2017 Jun 3.	28578639	y	y	y	y	y	restricted cubic splines, competing risks	n	n	n	y	y	n		simulation	cox	0.63,0.52,0.76,0.001			yes	yes	2005-12-22	2005-07-08	2017-06-27	2017-07-27	Yes	Yes	Yes	Yes	Yes	Yes
NEJM	N Engl J Med. 2017 Aug 10;377(6):523-533. doi: 10.1056/NEJMoa1706450. Epub 2017 Jun 4	28578601	y	y	y	n	n		y	n	n	n	y	n		logrank	cox	0.58,0.43,0.80,0.001			yes	no	2013-12-04	2014-03-27	2016-12-09	2017-08-10	Yes	Yes	Yes	Yes
NEJM	N Engl J Med. 2017 Jul 27;377(4):352-360. doi: 10.1056/NEJMoa1704174. Epub 2017 Jun 4.	28578607	y	y	y	n	n		y	n	n	n	n	n		cox	cox	0.62,0.51,0.76,0.001			yes	no	2012-10-26	2013-02-12	2016-10-31	2017-07-27	Yes	Yes	Yes	Yes
NEJM	N Engl J Med. 2017 Jul 13;377(2)122-131. doi: 10.1056/NEJMoa1703643. Epub 2017 Jun 12	28581356	y	y	y	n	n		n	n	n	n	n	n		logrank	cox	0.81,0.66,1.00,0.045			no	no	2011-05-24	2011-11-08	2016-12-19	2017-07-13	Yes	Yes	Yes
NEJM	N Engl J Med. 2017 Aug 31;377(9):829-838. doi: 10.1056/NEJMoa1704795. Epub 2017 Jun 6	28586279	y	y	y	n	y	competing risks	n	n	n	n	y	n		logrank	cox	0.47,0.34,0.65	logrank	.001	yes	no	2014-03-03	2014-08-19	2017-02-09	2017-08-31		Yes	Yes	Yes
NEJM	N Engl J Med. 2017 Aug 24;377(8):723-732. doi: 10.1056/NEJMoa1615692. Epub 2017 Jun 12	28605603	y	n	y	n	n		n	n	n	n	n	n		cox	cox	0.91,0.78,1.06,0.001			no	no	2013-10-10	2013-10-29	2016-10-16	2017-08-24	Yes	Yes	Yes
NEJM	N Engl J Med. 2017 Aug 17;377(7):644-657. doi: 10.1056/NEJMoa1611925. Epub 2017 Jun 12	28605608	y	y	y	y	n	AFT models mentioned but no results shown	n	n	n	n	n	y	unspecified testing	logrank	cox	0.86,0.75,0.97,0.02			yes	no	2009-12-15	2009-12-09	2017-02-22	2017-08-17	Yes	Yes	Yes	Yes		Yes
NEJM	N Engl J Med. 2017 Aug 3;377(5):454-464. doi: 10.1056/NEJMoa1614359. Epub 2017 Jun 23.	28644114	y	y	y	n	y	competing risks, landmark analyses	n	n	n	n	n	n		logrank	logrank	25.6,74.7,0.009			no	no	2008-04-02	2008-04-02	2016-07-01	2017-08-03	Yes	Yes					Yes
Lancet	Lancet. 2017 Jan 7;389(10064):56-66. doi: 10.1016/S0140-6736(16)32453-9. Epub 2016 Dec 6. Erratum in: Lancet. 2017 Jan 7;389(10064):36.	27932229	y	y	y	n	n		n	n	n	n	n	n		logrank	cox	0.63,0.5,0.79,0.0001			no	no	2013-01-24	2013-05-14	2016-02-29	2017-01-07	Yes	Yes	Yes
Lancet	Lancet. 2017 Jan 21;389(10066):255-265. doi: 10.1016/S0140-6736(16)32517-X. Epub 2016 Dec 13.	27979383	y	y	y	n	n		n	n	n	n	n	n		couldn't determine	cox	0.73,0.62,0.87,0.0003			no	no	2013-12-11	2014-03-11	2016-07-07	2017-01-21	Yes	Yes	Yes
Lancet	Lancet. 2017 Feb 4;389(10068):519-527. doi: 10.1016/S0140-6736(16)31594-X. Epub 2016 Dec 23.	28017406	y	y	y	n	n		n	n	n	n	n	y	Kolmogorov-Smirnov test - is this only for covariates, ie not time effects?	logrank	cox	0.712,0.560,0.906,0.0037			yes	yes	2008-03-26	2008-04-01	2016-07-01	2017-02-04	Yes	Yes	Yes	Yes	Yes
Lancet	Lancet. 2017 Mar 4;389(10072):930-939. doi: 10.1016/S0140-6736(17)30061-2. Epub 2017 Feb 2.	28161016	y	y	y	n	n		n	n	n	n	n	n		logrank	cox	0.9,0.7,1.2,0.61			no	no	2012-06-26	2012-07-16	2015-05-01	2017-03-04		Yes	Yes
Lancet	Lancet. 2017 Mar 4;389(10072):917-929. doi: 10.1016/S0140-6736(17)30123-X. Epub 2017 Jan 24.	28126333	y	y	y	n	n		n	n	n	n	n	n		logrank	cox	0.55,0.42,0.73,0.00001			yes	no	2013-04-10	2013-07-09	2016-06-24	2017-03-04	Yes	Yes	Yes	Yes
Lancet	Lancet. 2017 Mar 11;389(10073):1011-1024. doi: 10.1016/S0140-6736(16)32409-6. Epub 2017 Jan 25.	28129987	y	y	y	n	n		n	n	y	n	n	n		logrank	cox	0.82,0.68,0.98,0.032			yes	yes	2009-01-15	2008-10-13	2017-01-30	2017-03-11	Yes	Yes	Yes	Yes	Yes
Lancet	Lancet. 2017 Mar 25;389(10075):1195-1205. doi: 10.1016/S0140-6736(16)32616-2. Epub 2017 Feb 17.	28215665	y	y	y	n	y	competing risks, landmark analyses	n	n	n	n	y	n	interactions between treatment assignment and time on study modelled	exponential	cox	0.76,0.68,0.86,0.0001			yes	yes	2003-01-27	2001-11-01	2015-06-01	2017-03-25	Yes	Yes	Yes	Yes	Yes		Yes
Lancet	Lancet. 2017 Apr 1;389(10076):1299-1311. doi: 10.1016/S0140-6736(17)30396-3. Epub 2017 Feb 22.	28236467	y	y	y	y	y	segmented Poisson, stratified Cox, exponential regression models using a change point	n	n	n	n	t	y	not fully specified but Parmar on TSC, so can assume thorough	logrank	cox	0.74,0.70,0.80,0.0001			yes	yes	2000-04-06	1995-07-01	2015-12-31	2017-04-01	Yes	Yes	Yes	Yes	Yes	Yes
Lancet	Lancet. 2017 Apr 8;389(10077):1399-1409. doi: 10.1016/S0140-6736(17)30069-7. Epub 2017 Feb 23.	28237263	y	n	y	y	n	Weibull regression	n	n	n	n	n	n		logrank	weibull	0.21,0.13,0.34,0.0001			no	no	2011-01-07	2011-06-01	2015-03-02	2017-04-08	Yes	Yes				Yes
Lancet	Lancet. 2017 Apr 15;389(10078):1519-1527. doi: 10.1016/S0140-6736(17)30066-1. Epub 2017 Mar 3.	28262269	y	n	y	n	n		n	n	n	n	n	n		cox	cox	0.83,0.63,1.09,0.18			no	no	2008-09-30	2009-03-01	2016-03-01	2017-04-15		Yes	Yes
Lancet	Lancet. 2017 May 6;389(10081):1799-1808. doi: 10.1016/S0140-6736(17)30751-1. Epub 2017 Mar 18.	28325638	y	y	y	n	n	landmark analyses	n	n	n	n	n	n		couldn't determine	cox	1.09,0.80,1.50,0.584			no	no	2014-11-18	2015-04-20	2016-10-14	2017-05-06		Yes	Yes				Yes
Lancet	Lancet. 2017 Jun 17;389(10087):2375-2382. doi: 10.1016/S0140-6736(17)30981-9. Epub 2017 Apr 11.	28410791	y	y	y	n	n		n	n	n	y	n	n		logrank	logrank	5.6%,12.3%,0.008	cox	0.44,0.23,0.82,0.01	yes	yes	2005-09-12	2009-06-01	2016-12-01	2017-06-17	Yes	Yes	Yes	Yes	Yes
JCO	J Clin Oncol. 2017 Jan;35(1):40-47. Epub 2016 Oct 31.	28034081	y	y	y	n	n		n	n	n	n	y	n		logrank	logrank	.3667	cox	1.11, 0.88,1.39,0.3667	yes	no	2010-01-27	2010-07-01	2015-04-01	2017-01-01		Yes	Yes	Yes
JCO	J Clin Oncol. 2017 Jan;35(1):48-55. Epub 2016 Oct 28.	28034079	y	y	y	n	n		n	n	n	n	n	n		logrank	cox	1.07,0.81,1.43,0.63			no	no	2009-07-30	2009-03-01	2015-07-01	2017-01-01		Yes
JCO	J Clin Oncol. 2017 Jan 10;35(2):141-148. Epub 2016 Nov 7.	28056202	y	y	y	n	n		n	n	n	n	n	y	acknowledgement of PH assumption	logrank	cox	0.91,0.73,1.13,0.31			yes	no	2010-05-10	2010-07-31	2016-09-16	2017-01-10		Yes		Yes
JCO	J Clin Oncol. 2017 Jan 20;35(3):343-351. doi: 10.1200/JCO.2015.64.7685. Epub 2016 Dec 5.	27918718	y	y	y	n	n		n	n	n	n	n	n		couldn't determine	cox	1.06,0.72,1.56,0.74			no	no	2012-07-02	2012-06-29	2016-01-21	2017-01-20		Yes
JCO	J Clin Oncol. 2017 Feb;35(4):387-393. doi: 10.1200/JCO.2016.67.6213. Epub 2016 Oct 24.	28129526	y	y	y	n	n	landmark analyses - figures 2B and C from 1 year survival	n	n	y	y	y	n		logrank	logrank	0.654,0.002	km	31.2,22.8,40.0,16.2,10.2,23.5	yes	no	2008-06-18	2002-06-01	2012-09-01	2017-02-01	Yes	Yes		Yes			Yes
JCO	J Clin Oncol. 2017 Feb;35(4):412-420. doi: 10.1200/JCO.2016.69.2160. Epub 2016 Dec 12.	27937096	y	y	y	n	n		n	n	n	n	n	n		couldn't determine	proportion	52,46	cox	1.27,0.98,1.65,0.067	no	no	2011-10-20	2012-01-01	2016-01-01	2017-02-01	Yes	Yes
JCO	J Clin Oncol. 2017 Feb 10;35(5):544-551. doi: 10.1200/JCO.2016.69.0198. Epub 2016 Dec 28.	28029326	y	y	y	n	n		n	n	n	n	n	y	piecewise hr used in simulation	simulation	cox	1.12,0.89,1.42,0.33			yes	no	2009-11-16	2010-03-01	2014-11-01	2017-02-10		Yes	Yes	Yes
JCO	J Clin Oncol. 2017 Feb 20;35(6):591-597. doi: 10.1200/JCO.2016.70.7398. Epub 2016 Nov 14.	28199818	y	y	y	n	n		n	n	n	n	n	n		logrank	cox	0.66,0.46,0.95,0.012			no	no	2013-04-18	2014-07-08	2016-04-18	2017-02-20	Yes	Yes	Yes
JCO	J Clin Oncol. 2017 Feb 20;35(6):605-612. doi: 10.1200/JCO.2016.67.1982. Epub 2016 Oct 31.	27400939	y	y	y	n	y	competing risks	n	n	n	n	n	y	unspecified testing for non PH	proportion	logrank	97.3,80,0.001			yes	no	2007-06-05	2007-08-01	2012-09-01	2017-02-20	Yes	Yes		Yes
JCO	J Clin Oncol. 2017 Mar 10;35(8):885-892. doi: 10.1200/JCO.2016.70.2951. Epub 2017 Jan 30.	28135150	y	y	y	n	n		n	n	n	n	n	n		simulation	logrank	0.7,0.7,0.964	cox	0.98,0.79,1.22	yes	no	2003-01-27	1998-12-01	2016-05-04	2017-03-10		Yes	Yes	Yes
JCO	J Clin Oncol. 2017 Apr 1;35(10):1041-1048. doi: 10.1200/JCO.2016.69.2871. Epub 2017 Jan 23.	28113032	y	y	y	n	n		n	n	n	n	n	n		logrank	cox	0.93,0.80,1.07,0.315			no	no	2005-11-02	2005-12-01	2014-09-01	2017-04-01		Yes	Yes
JCO	J Clin Oncol. 2017 Apr 10;35(11):1154-1161. doi: 10.1200/JCO.2016.70.7091. Epub 2017 Feb 13.	28380315	y	y	y	n	y	competing risks	n	n	n	n	n	y	unspecified - "were assessed"	proportion	proportions	0.677,0.775,0.07			yes	no	2011-04-21	2011-06-01	2017-01-16	2017-04-10		Yes		Yes
JCO	J Clin Oncol. 2017 Apr 10;35(11):1223-1230. doi: 10.1200/JCO.2016.70.4551. Epub 2017 Feb 21.	28221862	y	y	y	n	y	competing risks	n	n	n	n	n	y	unspecified "graphically checked"	logrank	cox	0.65,0.43,0.98,0.041			yes	no	2009-07-03	2009-03-01	2016-04-01	2017-04-10	Yes	Yes	Yes	Yes
JCO	J Clin Oncol. 2017 Apr 20;35(12):1281-1287. doi: 10.1200/JCO.2016.69.4844. Epub 2017 Jan 30.	28135143	y	y	y	n	n		n	n	n	n	n	n		logrank	cox	0.78,0.58,1.06,.113			no	no	2008-10-08	2009-09-11	2015-12-31	2017-04-20		Yes	Yes
JCO	J Clin Oncol. 2017 May 10;35(14):1530-1541. doi: 10.1200/JCO.2016.69.0677. Epub 2017 Mar 13.	28300506	y	y	y	y	y	parametric survival models, competing risks	n	n	n	n	n	y	unspecified but clearly stated that no evidence of nonPH data	simulation	cox	0.98,0.8,1.2,0.847			yes	yes	2005-12-22	2005-07-01	2016-09-12	2017-05-10		Yes	Yes	Yes	Yes	Yes
JCO	J Clin Oncol. 2017 May 10;35(14):1506-1514. doi: 10.1200/JCO.2016.69.7391. Epub 2017 Feb 27.	28240967	y	y	y	n	n		n	n	n	n	n	n		logrank	cox	1.01,0.88,1.16,0.9			no	no	2007-02-12	2007-01-01	2013-11-01	2017-05-10		Yes	Yes
JCO	J Clin Oncol. 2017 May 20;35(15):1695-1703. doi: 10.1200/JCO.2016.70.4072. Epub 2017 Apr 6.	28384065	y	y	y	n	n		n	n	n	n	n	n		logrank	cox	0.93,0.73,1.18,0.55			no	no	2007-12-06	2007-12-01	2016-04-28	2017-05-20		Yes	Yes
JCO	J Clin Oncol. 2017 May 20;35(15):1678-1685. doi: 10.1200/JCO.2016.70.6374. Epub 2017 Apr 3.	28368672	y	y	y	n	n	landmark in appendix	n	n	n	n	n	n		logrank	logrank	47,40,56,35,28,44,.045			no	no	2005-08-05	2003-07-01	2013-07-31	2017-05-20	Yes	Yes					Yes
JCO	J Clin Oncol. 2017 Jun 1;35(16):1770-1777. doi: 10.1200/JCO.2016.70.7828. Epub 2017 Apr 12.	28402747	y	y	y	n	n		n	n	n	n	n	n		logrank	cox	1.09,0.85,1.4,.67			no	no	2012-03-13	2012-05-01	2015-07-01	2017-06-01		Yes	Yes
JCO	J Clin Oncol. 2017 Jun 10;35(17):1891-1897. doi: 10.1200/JCO.2016.70.4189. Epub 2017 Mar 29.	28355113	y	y	n	y	y	flexible parmetric PH models (R flexsurv package - RP models), competing risks (Fine Gray method)								logrank	logrank	86,79,.68						2002-01-01	2016-01-01	2017-06-10						Yes
JCO	J Clin Oncol. 2017 Jun 10;35(17):1905-1912. doi: 10.1200/JCO.2016.70.6994. Epub 2017 Mar 29.	28355112	y	y	y	n	n		n	n	n	n	n	n		logrank	logrank	.0009	cox	0.54,0.38,0.77	no	no	2005-09-21	2003-01-01	2017-04-01	2017-06-10	Yes	Yes	Yes
JCO	J Clin Oncol. 2017 Jun 10;35(17):1884-1890. doi: 10.1200/JCO.2016.71.7397. Epub 2017 Mar 15.	28296582	y	y	y	n	n		n	n	n	n	n	y	ref: the Cox method (1972)	cox	cox	0.96,0.77,1.2			yes	no	2006-03-20	2006-05-01	2016-01-01	2017-06-10		Yes	Yes	Yes
